# Supplementary material for: Spatiotemporal patterns and ecological factors of tuberculosis notification: A spatial panel data analysis in Guangxi, China
Source: PLoS One. 2019 May 2;14(5):e0212051. doi: 10.1371/journal.pone.0212051 (PMC6497253; doi:10.1371/journal.pone.0212051)
Supplement: S1 File — (XLSX) [file pone.0212051.s001.xlsx]

## Sheet: Sheet1
Supplementary Files:Tuberculosis notification rates and eco-factors panel database of Guangxi, China(2010-2016)
YEAR	POPULATION	TBR	ALT	AR	DOS	AT	AH	FC	TWF	TSF	ST	TPS	SR	TGDP	PGDP	TBF	HF	NOH	NGHF	NOB	NOD	NOHW	RRTB	MTB	PRR	WOOD
2010-average	54091013	119.786	193.045	147.33	1508.41	21.1509	75.8712	54.1173	502.114	0.980973	30.1458	9.41264	1.09286	796779	19062.7	268392	8527.89	4.05357	11.4375	1196.13	2381.12	1696.02	90.7381	0.539911	93.858	542.653
2011-average	54118097	115.35	193.045	134.562	1568.23	20.3966	73.3228	55.5391	512.361	1.00098	30.761	9.60473	1.08991	1.02051e+06	22018.2	336887	33254.9	4.1875	11.4554	1262.12	2531.95	1822.06	91.1035	0.459589	93.8521	553.727
2012-average	54472431	118.61	193.045	172.08	1260.24	20.6261	77.2753	56.3475	538.817	0.927242	22.9015	8.84573	1.09375	1.12625e+06	20841.8	353757	5276.74	4.21429	11.4464	1398.25	2717.49	1974.97	89.7879	0.332732	97.6145	553.727
2013-average	54126877	113.35	193.045	154.598	1523.06	21.1071	75.9175	56.7713	560.645	0.746739	21.3373	8.87091	1.09705	1.24882e+06	21932.2	258938	7641	4.25893	11.4464	1552.58	2991.06	2151.73	88.8663	0.475304	98.9496	571.491
2014-average	55395565	118.922	193.045	154.759	1440.2	21.2071	78.0674	56.9929	577.471	1.69918	20.0974	8.26616	1.09884	1.48062e+06	25442.6	331647	7699.81	4.25893	11.4554	1552.58	2991.06	2151.73	89.8606	0.317679	99.1607	591.598
2015-average	55870799	115.104	193.039	160.152	1316.65	21.5593	79.6992	57.117	598.457	1.96837	17.6304	9.69248	1.09893	1.3859e+06	24212.6	372825	17641.7	4.36607	11.3482	1675.91	3192.96	2309.09	90.5669	0.400554	99.3213	607.532
2016-average	48380143	105.731	193.039	146.696	1601.21	21.4722	78.0432	57.1327	598.457	1.96837	17.6304	9.69248	1.09589	1.62295e+06	39738.7	236155	19595.9	4.86607	11.3214	1866.26	3487.39	2588.08	90.4131	0.353063	99.3877	627.746
